# Supplementary material for: Community Pharmacists’ Role in Reducing the Incidence of Cardiometabolic Adverse Drug Events in Schizophrenia: Insights from Mental Health Professionals
Source: Medicina (Kaunas). 2023 Nov 21;59(12):2052. doi: 10.3390/medicina59122052 (PMC10744378; doi:10.3390/medicina59122052)
Supplement: Supplementary file 1 [file medicina-59-02052-s001.zip]

Archive with 1 entries (1 files):
- medicina-2695006-supplementary.pdf
